# Supplementary material for: A penalized variable selection ensemble algorithm for high-dimensional group-structured data
Source: PLoS One. 2024 Feb 5;19(2):e0296748. doi: 10.1371/journal.pone.0296748 (PMC10843621; doi:10.1371/journal.pone.0296748)
Supplement: S1 Data — (ZIP) [file pone.0296748.s001.zip]

Archive with 6 entries (5 files):
- R code/code/
- R code/code/Empirical analysis code in Table 8í¬í¬R code.txt
- R code/code/Stacking 1 statistical simulation code in Table 6í¬í¬R code.txt
- R code/code/Stacking-Group in Table 6í¬í¬R code.txt
- R code/code/Statistical simulation code in Table 7í¬í¬R code.txt
- R code/code/Table 2-Table 5 statistical simulation codeí¬í¬R code.txt
