# Supplementary material for: A penalized variable selection ensemble algorithm for high-dimensional group-structured data
Source: PLoS One. 2024 Feb 5;19(2):e0296748. doi: 10.1371/journal.pone.0296748 (PMC10843621; doi:10.1371/journal.pone.0296748)
Supplement: S1 Data — (ZIP) [file pone.0296748.s001.zip › R code/code/Stacking-Group in Table 6í¬í¬R code.txt]

set.seed(123)
n <- 200 #样本量
p <- 500 #维度
g <- 25  #数据分为多少组
n.group = 20 # 每个组的变量个数
group <- rep(1:g, each=n.group)

beta <- numeric(p)
beta[group %% 2 ==1] <- 1 #将奇数组的值设置成1
beta[group %% 2 ==0] <- 0 #将偶数组的值设置成1

library(MASS) 
e <- rnorm(n, mean = 0, sd = 10) # 生成误差项e
# 生成变量间相关性为0.5的协方差矩阵
Sigma <- matrix(0.3, nrow = p, ncol = p) # 生成一个元素都是0.5的矩阵
diag(Sigma) <- 1 # 将对角线元素设为1
# 生成数据集
x <- mvrnorm(n, rep(0, p), Sigma)
y <- x %*% beta+e
data <- cbind(y,x)
data <- data.frame(data)
colnames(data)[colnames(data) == "X1"] <- "y"

# Group subset selection
library(grpsel)
library(lattice)
library(caret)
library(grpreg)
library(ncvreg)
library(msgps) #alasso
library(caretEnsemble)

# 将数据集随机划分成x的训练集、x的测试集、y的训练集和y的测试集，比例为3:1
x <- data[, !colnames(data) %in% "y"]  # 选择除了"y"列之外的所有列
colnames(x) <- paste0("x", 1:ncol(x))  # 将列名改为"x1"到"xN"（N为列数）
train_index <- createDataPartition(data$y, p = 0.75, list = FALSE)
train_data <- data[train_index, ]
test_data <- data[-train_index, ]

train_data <- data.frame(train_data)
test_data <- data.frame(test_data)
x_train <- train_data[,-1] 
y_train <- train_data[,1]
x_test <- test_data[,-1]
y_test <- test_data[,1]


# 选择基本回归模型并训练
model1 <- grpsel(x_train, y_train, group, penalty = 'grSubset+grLasso')
model2 <- cv.grpreg(x_train, y_train, group,penalty="grLasso",max.iter=1000)
model3 <- cv.grpreg(x_train, y_train, group,penalty="grSCAD",max.iter=1000)


# 对训练集进行预测
x_train <- as.matrix.data.frame(x_train)
pred1_train <- predict(model1, x_train, lambda = 0.01, gamma = 0.1)
pred2_train <- predict(model2, x_train)
pred3_train <- predict(model3,x_train)


train_pred <- data.frame(pred1_train, pred2_train, pred3_train)
train_data <- cbind(y_train,train_pred[,1:3])
colnames(train_data) <- c('y','x1','x2','x3')

# 对测试集进行预测
x_test <- as.matrix.data.frame(x_test)
pred1 <- predict(model1, x_test, lambda = 0.01, gamma = 0.1)
pred2 <- predict(model2, x_test)
pred3 <- predict(model3, x_test)


#计算每个模型的决定系数R2
pred_list <- list(pred1, pred2,pred3)

r2_vec <- numeric(length(pred_list))
for(i in 1:length(pred_list)){
  r2_vec[i] <- R2(y_test,pred_list[[i]])
}
#计算均方误差
rmse <- numeric(length(pred_list))
for(i in 1:length(pred_list)){
  rmse[i] <- RMSE(y_test,pred_list[[i]])
}
#计算MAE
mae <- numeric(length(pred_list))
for(i in 1:length(pred_list)){
  mae[i] <- MAE(y_test,pred_list[[i]])
}

test_pred <- data.frame(pred1, pred2, pred3)
test_data <- cbind(y_test,test_pred[,1:3])
colnames(test_data) <- c('y','x1','x2','x3')


library(lars)
library(MASS)
library(elasticnet) #install.packages("elasticnet")

control=trainControl(method = "cv", number = 10, savePredictions = TRUE,search = "random")
set.seed(1)
model_meta=train(y~., data=train_data,method="lasso",trControl=control,metric="RMSE")
final_pred <- predict(model_meta, newdata = test_data )

#预测误差分析
prediction_errors <- final_pred - y_test
# 绘制预测误差直方图
hist(prediction_errors)


# 进行特征选择
glmStackVarImp <- varImp(model_meta)
glmStackVarImp

# 输出最终预测结果
r2_11 <- R2(y_test,final_pred)
rmse_11 <- RMSE(y_test,final_pred)
mae_11 <- MAE(y_test,final_pred)

print(cat("每个模型的R2:\n", r2_vec, "\n"))  #输出每个模型的R2 
print(cat("每个模型的RMSE:\n", rmse, "\n"))    #输出每个模型的RMSE
print(cat("每个模型的MAE:\n", mae, "\n"))    #输出每个模型的RMSE
print(cat("集成R2:", r2_11, "\n"))   #输出集成后的R2
print(cat("集成RMSE:", rmse_11, "\n")) #输出集成模型的RMSE
print(cat("集成MAE:", mae_11, "\n")) #输出集成模型的RMSE
